# Supplementary material for: Microplastic-Mediated Heavy Metal Uptake in Lettuce (Lactuca sativa L.): Implications for Food Safety and Agricultural Sustainability
Source: Molecules. 2025 May 29;30(11):2370. doi: 10.3390/molecules30112370 (PMC12156904; doi:10.3390/molecules30112370)
Supplement: Supplementary file 1 [file molecules-30-02370-s001.zip]

Archive with 1 entries (1 files):
- molecules-3647191-supplementary.pdf
